# Supplementary material for: Circadian clock disruption promotes the degeneration of dopaminergic neurons in male Drosophila
Source: Nat Commun. 2023 Sep 22;14:5908. doi: 10.1038/s41467-023-41540-y (PMC10516932; doi:10.1038/s41467-023-41540-y)
Supplement: Supplementary file 4 — Source Data [file 41467_2023_41540_MOESM4_ESM.xlsx]

## Sheet: Fig. 1b
	w1118 ctrl																				w1118 10% H2O2
PAM	101	99	102	93	98	95	107	97	94	98	94	96	97	103		104	99	98			86	98	92	93	91	92	88	84	85	96	87		90	85			88	87
PPM1+2	14	16		16	16	15	16	15	17	16											16	15	15	14	13	16	16		15		15
PPL1	11	12	12	12	12	12		12	12	11	11	11	12	11							12		12	12	10	10	12	10		11	12		12	12		10	12	12
PPM3	8			8	8	6	8	7	8	8		6	8	8	8	8					7	8	6	8	6	8	7		6	8	8	8	8	7		8	8	7
PPL2a+b+c	6	7		8	7	6	6		8	8	7										5	7	6		6	7			7	7	7	6	8	6
PAL	5	5	5	4	5	5	5	5	5	5	4	5	5	5		5	4	5			5	4	5	5	5	4	5	5	5	4	5		5	4	4	5	4	5

## Sheet: Fig. 1d
control	0	4	8	12	16	20
98	94	89	93	91	93	86
96	93	91	89	87	91	80
95	88		94	82	89	92
104	95	94	88		94	93
92	88	93	87		92	91
99	90	94	93	93		79
107	95	92	89		90	80
97	92	86	88	87	92	84
94	92	85	91	94		85
101	89	92	90	88	86	82
101	97	93		84	89	87
97	90	87	92		84
102	85	94	90	85	92	90
98	86	88	85	89	90	85
90		89	83	88	95	81
94	89	91	92	97	93	83
100				91	88	88
96				89		87
98
91

## Sheet: Fig.1e
control	0	4	8	12	16	20
102	95	82	86	88	86	96
98	85	70	85	82	92	86
97	86	67	84	91	83	91
96	92		92	89	87	83
107	70	83	93	83	91	88
98	93	79	87	84	82	90
92	87	91	85	90	94	84
97	91	73	89	80	92	87
99	90	88	82	93	93	87
93	95	80	89	90	89
101	85	74		87	90	84
104	86	81	76	86	80	86
95	92	77	88	93	84	81
94	70	78	91	92	88	93
96	93	75	90	94	81	91
101	87	83	86	89	86	90
	91	85
	90	81

## Sheet: Fig. 2b
day1		day7		day14
w1118	per01	w1118	per01	w1118	per01
102	93	96	82	95	75
103	98	98	87	103	63
95	88	102	88	91	76
94	87	104	84	90	71
99	96	100	86	96	74
92	95	98	77	93	75
97	94	97	75	102	82
95	95	94	90	85	88
102	97	100	93	90	93
96	85	98	89	99	65
92	100	93	87	100	100
95	92	93	86	97	86
98	94	95	78	99	79
102	89	93	79	101	75
97	94	99	90	91	71
93	93	95	84	103	77
94	93	100	73	94	80
100	95	99	100	91	70
98	89	105	89		80
97	90	99	84		97
98	89	96	88		81
93	92		84
94	90		90
96	94		77
101	89		72
95	93		95
102	93		94
90	96		95
97	93		78
94	95		93
103	94		87
95			88
96			90
			84
			88
			89
			85
			89
			82
			98
			80
			87
			85
			90
			87
			78
			93
			78
			97
			97
			80
			94

## Sheet: Fig. 2c
Quantification of RedStinger-positive neurons
w1118;; R58E02-GAL4, UAS-RedStinger/+ day 1	w1118;; R58E02-GAL4, UAS-RedStinger/+ day 7	w1118;; R58E02-GAL4, UAS-RedStinger/+ day 14	per01;; R58E02-GAL4, UAS-RedStinger/+ day 1	per01;; R58E02-GAL4, UAS-RedStinger/+ day 7	per01;; R58E02-GAL4, UAS-RedStinger/+ day 14
65	73	78	68	62	55
72	71	72	65	64	54
76	68	69	70	63	56
75	75	76	67	62	58
73	80	74	68	64	62
74	69	78	72	60	65
67	72	74	69	67	58
68	74	72	64	63	59
82	74	77	63	72	63
72	75	73	63	61	63
69	73	74	66	67	59
72	72	70	65	62	64
	74	78	64	61	62
	74	75		63	60
	74	71		65	63
	73	68		67	60
	78	69		61	62
		71		63	64
		69		62	61
		79		61	64
		72		62	59
		75		65	59
		72		65	66
		80			65
		76			55
		70			57
		72

## Sheet: Fig. 2d
	Canton-S																									w1118
control	94		98	95	93	96	101	94	104	114	106	103	99	97	98	99	102									98	102	99	101	95	97	107	96	92	96	100	97	99		94	98	104	99
2.5% H2O2	106	103	99	97	98	99	97	102	93	100	92	95														104	97	98	93	96	99		102	98	99	95	94	97		95	92	100	95
5% H2O2	95	102	94	98	96		99	97	99	97	102	93	100	92	95	101										97	101	98	95	96	93	93	97	92	94		92	98	95	94	95	92
10% H2O2	92	98	94	93	95	93	94	100	95	96	95	97	96	94	92	97										87	91	84		89	93	95	82	91	94	96	93	88	92	83	90	87	86

## Sheet: Fig. 2e
control	0	4	8	12	16	20	ZT
80	90	83	77	80	77	88
	89	94	89	71	82	80
78	88	84	79	84	84	87
93	83	96	87	81	76	91
88	86	93	83	86	84	88
91	91	78	79	74	80	81
84	101	78	81	62	95	90
96	87	92	80	75	93	83
95	83	82	76	77	88	85
86	92	84	78	73	78	82
88	94	67	82	68	82	87
92	90	92	89	88	79	93
97	71		90	80		82
88	85			67		87
96	78			74		85
94	93			80		84
104	78
	83
92
97
91
97
88
91
84
96
95
86
88
92
94
105
99

## Sheet: Fig. 2f
control	0	4	8	12	16	20	CT
80	94	96	90	98	89	92
93	84	84	89	85	83	85
88	82	84	81	86	87	86
91	85	85	85	85	88	88
84	89	89	88	92	86	94
96	86	88	86	86	91	87
95	86	86	88	90	88	91
86	90	90	87	90	84	86
88	83	83	91	87	88	87
92	95	95	88	97	87	87
97	83	85	82	86	87	93
88	83	83	84	85	90	88
96	84	86	89	86	89	90
94	86		85	91	83	87
104	88			87		88
92
97
91
97
88
91
84
96
95
86
88
92
94
105
99

## Sheet: Fig. 3a
ZT		control				10% H2O2
0		0.049	0.358	0.422		0.041	0.037	0.038
4		0.028	0.373	0.174		0.023	0.011	0.016
8		0.313	0.422	0.74		0.036	0	0.023
12		0.173	0.65	0.3		0.089	0.014	0.051
16		0.053	0.093	0.071		0.075	0.012	0.04
20		0.05	0.44	0.481		0.08	0.013	0.045
CT		control				10% H2O2
0		0.82	0.675	0.98		0.72	0.75	0.224
4		0.81	0.65556	0.4		0.75556	0.25	0.3182
8		1.26	0.775	0.975		0.52941	0.34	0.3483
12		1.53	0.8333	0.657		0.63889	0.3	0.2829
16		0.8	0.35385	0.5539		0.72632	0.049	0.132
20		1.26	0.51818	0.8		0.50714	0.07	0.2769

## Sheet: Fig. 3b
control	9h starvation
95	108
94	95
99	109
98	95
103	96
107	98
101	93
92	100
91	89
93	104
102	97
100	101
99	94
96	97
99	96

[truncated: 27 more sheets: Fig. 3c, Fig. 3d, Fig. 3e, Fig. 4a, Fig. 4b, Fig. 4c, Fig. 5a, Fig. 5b, Fig. 5f, Fig. 5g, Fig. 6c, Fig. 6d, Fig. 7a-f, Fig. 8a, Fig. 8b, Fig. 8c, Fig. 8d, Fig. S1a, b, Fig. S1c, d, Fig. S2a …]
